# Supplementary material for: Associations between physical activity participation and different types of sports consumption expenditures among older adults: a cross-sectional study
Source: Front Public Health. 2025 Dec 17;13:1713320. doi: 10.3389/fpubh.2025.1713320 (PMC12753444; doi:10.3389/fpubh.2025.1713320)
Supplement: Supplementary file 2 [file Table_2.xlsx]

## Sheet: Sheet1
Sex	Education	Personal Income	Household Income	How often	How long	intensity	sports products	participating in sports	exercise rehabilitation
0	2	1	1	1	1	1	4	1	3
0	3	3	3	1	1	1	3	1	1
1	3	1	3	1	1	1	1	1	1
0	1	1	1	1	1	1	3	1	1
0	2	1	2	1	1	1	3	1	1
1	1	1	1	1	1	1	2	1	1
1	2	1	1	1	1	1	2	1	5
1	4	2	2	1	1	1	3	1	4
1	2	3	1	1	1	1	3	1	1
1	2	1	2	1	1	1	3	1	3
1	3	1	1	1	1	1	2	1	1
1	2	1	2	1	1	1	2	1	1
1	3	1	1	1	1	1	1	1	3
1	1	1	2	1	1	1	1	1	1
1	3	1	3	1	1	1	1	1	1
0	2	1	2	1	1	1	1	1	1
0	2	1	2	1	1	1	2	1	1
0	3	1	1	1	1	1	1	1	2
0	3	1	1	1	1	1	2	1	1
0	3	1	1	1	1	1	2	1	1
0	2	1	1	1	1	1	3	2	2
0	2	1	2	1	1	1	3	1	1
1	2	1	1	1	1	1	1	1	1
1	2	1	1	1	1	1	1	1	1
1	2	1	1	1	1	1	1	1	1
1	3	1	1	1	1	1	3	1	1
1	3	1	1	1	1	1	2	1	2
1	3	1	1	1	1	1	2	1	2
0	2	1	3	1	1	1	4	1	5
0	3	2	2	1	1	1	1	1	1
0	2	2	2	1	1	1	2	1	2
0	3	1	2	1	1	1	5	5	1
1	3	1	3	1	1	1	2	1	1
0	3	2	2	1	1	1	5	1	1
1	3	1	2	1	1	1	2	1	1
0	3	2	3	1	1	1	3	1	1
1	3	1	1	1	1	1	3	1	2
1	2	1	1	1	1	1	1	1	1
1	3	1	1	1	1	1	1	1	1
0	3	1	1	1	1	1	1	1	1
0	3	3	2	1	1	1	3	1	2
1	1	1	1	1	1	1	1	1	1
1	3	1	1	1	1	1	1	1	1
0	4	2	2	1	1	1	1	1	1
0	4	3	2	1	1	1	1	1	1
0	2	1	1	1	1	1	1	1	1
0	3	1	2	1	1	1	1	1	1
0	3	1	2	1	1	1	1	1	1
0	1	3	2	1	1	1	1	1	1
0	4	1	2	1	1	1	1	1	1
1	3	1	2	1	1	1	1	1	1
1	4	1	2	1	1	1	1	1	1
1	2	1	1	1	1	1	1	1	1
1	3	1	1	1	1	1	1	1	1
0	4	3	2	1	1	1	2	2	1
1	3	2	1	1	1	1	2	1	1
1	4	3	2	1	1	1	1	1	1
1	2	1	2	1	1	1	1	1	1
1	3	1	1	1	1	1	1	1	1
0	4	3	3	1	1	1	3	1	5
0	1	1	1	1	1	1	2	1	1
0	4	1	2	1	1	1	3	1	1
1	4	1	3	1	1	1	1	1	1
1	2	1	1	1	1	1	3	2	2
1	2	1	2	1	1	1	1	1	1
0	3	1	1	1	1	1	1	1	1
0	3	1	2	1	1	1	1	1	1
0	3	1	1	1	1	1	1	1	1
0	2	1	1	1	1	1	5	3	1
0	3	1	1	1	1	1	1	1	1
0	2	1	1	1	1	1	1	1	1
0	4	1	1	1	1	1	2	1	2
0	4	1	1	1	1	1	1	1	1
1	3	1	1	1	1	1	1	1	1
1	2	1	2	1	1	1	1	1	1
1	3	1	2	1	1	1	2	1	1
0	3	2	2	1	1	1	1	1	1
0	2	1	2	1	1	1	1	1	1
0	2	1	1	1	1	1	1	1	1
0	4	1	2	1	1	1	1	1	1
0	4	1	2	1	1	1	1	1	1
1	4	1	2	1	1	1	1	1	1
1	3	1	3	1	1	1	1	1	1
1	2	1	3	1	1	1	1	1	1
1	2	1	1	1	1	1	1	1	1
1	4	1	2	1	1	1	1	1	1
0	3	1	2	1	1	1	2	2	2
0	2	2	2	2	1	1	3	1	1
0	3	1	1	2	1	1	1	1	2
1	3	2	3	2	1	1	1	1	1
1	1	1	1	2	1	1	1	2	2
1	3	1	2	2	1	1	1	1	1
0	3	1	1	2	1	1	3	1	1
0	3	1	1	2	1	1	2	1	1
1	3	1	1	2	1	1	1	1	5
1	1	1	1	2	1	1	1	1	1
0	2	3	2	2	1	1	1	1	1
0	3	2	2	2	1	1	2	1	2
0	3	1	2	2	1	1	1	1	1
0	3	2	1	2	1	1	1	1	1
0	1	1	2	2	1	1	2	1	1
0	2	2	2	2	1	1	3	1	1
0	2	1	2	2	1	1	1	1	1
0	2	1	2	2	1	1	1	1	1
1	1	1	2	2	1	1	2	1	1
0	3	1	2	2	1	1	2	1	2
0	3	1	2	2	1	1	1	1	1
1	3	1	2	2	1	1	1	1	1
1	1	1	1	2	1	1	1	1	1
0	3	1	2	2	1	1	1	1	1
1	4	1	2	2	1	1	1	1	1
1	3	1	1	2	1	1	1	1	1
0	3	1	1	2	1	1	3	3	3
1	3	1	2	2	1	1	2	2	1
1	4	1	1	2	1	1	5	1	5
0	2	2	2	2	1	1	2	2	2
1	2	1	2	2	1	1	2	2	2
0	2	1	3	2	1	1	4	1	1
0	3	2	3	2	1	1	1	1	1
0	2	1	2	2	1	1	1	1	1
1	4	2	2	2	1	1	1	1	1
1	3	1	1	2	1	1	1	1	1
0	4	1	1	2	1	1	4	2	2
0	1	1	2	2	1	1	1	1	1
0	4	1	3	2	1	1	1	1	1
1	3	1	1	2	1	1	2	2	2
1	3	1	2	2	1	2	2	1	1
1	3	1	3	2	1	2	3	1	1
0	3	2	2	2	1	2	1	1	1
1	4	1	2	2	1	2	1	1	1
1	2	1	1	2	1	2	2	1	1
0	4	1	1	2	1	2	2	1	1
0	1	1	2	2	1	2	2	1	1
0	3	1	1	2	1	2	1	1	2
1	3	1	1	2	1	2	2	2	3
1	3	1	2	2	1	2	1	1	1
1	1	1	1	2	1	2	1	1	1
0	4	1	2	2	1	2	1	1	1
0	4	1	2	2	1	2	1	1	1
1	2	1	2	2	1	2	1	1	1
0	4	1	1	2	1	2	3	2	1
1	3	1	2	2	1	2	1	1	1
1	3	1	1	2	1	2	1	1	1
1	3	1	2	2	1	2	1	1	1
0	3	1	1	2	1	2	1	1	1
1	2	1	2	2	1	2	1	1	1
1	1	1	1	2	1	2	1	1	1
0	2	2	3	2	1	2	2	1	1
0	4	2	2	2	1	2	2	2	1
0	3	2	3	2	1	2	1	1	1
0	3	2	2	2	1	2	1	1	1
0	4	3	3	2	1	2	1	1	1
1	2	1	1	2	1	2	1	1	1
1	2	1	1	2	1	2	1	1	1
1	2	3	3	2	1	2	1	1	1
1	1	1	3	2	1	2	2	1	2
1	4	3	1	2	1	2	1	1	1
0	1	2	2	2	1	2	1	1	1
1	4	1	3	2	1	2	2	2	2
1	4	2	3	2	1	2	2	2	2
1	3	3	2	2	1	2	3	2	2
0	3	1	3	2	1	2	1	1	1
1	3	1	3	3	1	2	1	1	1
1	2	1	1	3	1	2	1	1	1
1	2	1	3	3	1	2	2	1	1
1	1	1	2	3	1	2	1	1	1
1	3	1	1	3	1	2	1	1	1
1	2	1	1	3	1	2	1	1	1
1	2	1	1	3	1	2	2	2	3
1	2	1	1	3	1	2	1	1	1
0	1	3	3	3	1	2	3	1	1
1	3	1	3	3	1	2	1	1	1
1	3	1	1	3	1	2	3	1	1
1	3	1	1	1	1	2	1	1	1
0	3	2	2	1	1	2	1	1	1
0	3	2	3	1	1	2	1	1	1
1	3	2	3	1	1	2	1	1	1
0	3	2	3	1	1	2	1	1	1
0	3	1	2	1	1	2	1	1	1
0	3	1	3	1	1	2	2	1	1
0	2	1	2	1	1	2	1	1	1
1	3	1	2	1	1	2	1	1	1
0	2	3	3	1	1	2	1	1	1
0	3	2	2	1	1	2	3	3	2
0	4	3	3	1	1	2	4	1	3
1	2	1	2	1	1	2	3	1	1
0	2	1	1	1	1	2	3	2	2
0	3	1	1	1	1	2	1	1	1
0	3	2	2	1	1	2	1	1	1
0	3	2	3	1	1	2	1	1	1
0	4	1	1	1	1	3	2	1	1
0	4	2	2	1	1	3	3	2	2
1	4	2	2	1	1	3	2	1	1
1	4	1	2	1	1	3	2	1	1
0	4	2	2	1	1	3	1	1	1
1	2	1	2	1	1	3	1	1	1
0	3	1	1	1	1	3	1	1	1
0	3	1	2	2	1	3	3	1	1
0	2	1	2	2	1	3	3	1	1
1	3	1	1	2	1	3	1	1	1
0	2	1	3	2	1	3	1	1	1
0	2	1	1	2	1	3	1	1	1
0	2	1	2	2	1	3	1	1	1
1	3	1	1	2	1	3	2	1	1
1	3	1	1	2	1	3	1	1	1
0	2	3	2	2	1	3	2	1	1
0	3	2	2	2	1	3	2	1	1
0	2	1	2	2	1	3	2	2	1
1	2	1	2	2	1	3	1	1	1
1	2	1	1	2	1	3	2	1	5
0	2	1	2	2	1	3	1	1	1
0	1	1	1	2	1	3	1	1	1
1	3	1	1	2	1	3	1	1	1
0	4	1	2	2	1	3	1	1	1
1	3	1	2	2	1	3	2	2	1
0	2	2	3	2	1	3	1	1	1
0	2	1	1	2	1	3	2	2	2
0	2	1	2	2	1	3	1	1	1
0	3	3	3	2	1	3	1	1	1
0	3	2	2	2	1	3	1	1	1
1	3	1	2	2	1	3	1	1	1
0	4	3	3	2	1	3	1	1	1
0	4	1	3	2	1	3	1	1	1
0	3	2	2	2	1	3	2	1	1
1	4	2	2	2	1	3	3	1	1
1	4	1	2	2	1	3	1	1	1
1	2	2	2	2	1	3	2	1	1
1	4	1	1	2	1	3	5	1	5
1	3	1	2	2	1	3	1	1	1
1	3	1	2	2	1	3	1	1	1
0	4	3	3	2	1	3	1	1	1
1	1	1	2	2	1	3	1	1	1
1	1	1	1	2	1	3	1	1	1
1	2	1	3	2	1	3	3	1	2
1	2	1	2	2	1	3	3	1	1
1	2	1	3	2	1	3	1	1	1
1	3	2	3	2	1	3	1	1	2
1	3	1	1	2	1	3	2	1	1
0	4	3	3	2	1	3	1	1	1
0	3	1	1	2	1	3	1	1	1
0	3	1	1	2	1	3	5	1	1
0	2	1	2	2	1	3	2	1	3
1	3	1	1	2	1	3	2	1	5
1	3	1	1	2	1	3	1	1	1
1	3	1	1	2	1	3	1	1	1
0	3	1	2	2	1	3	1	1	1
0	2	1	2	2	1	3	1	1	1
0	4	3	1	2	1	3	2	1	1
0	2	1	1	2	1	3	3	1	1
0	2	2	2	2	1	3	3	1	2
0	3	2	2	2	1	3	3	1	2
1	2	1	2	2	1	3	3	1	1
1	3	1	1	2	1	3	1	1	1
1	3	1	2	2	1	3	2	1	1
1	4	1	3	2	1	3	2	1	1
0	4	1	2	2	1	3	2	1	5
1	1	2	1	2	1	3	1	1	1
1	3	1	1	2	1	3	1	1	1
0	3	1	2	2	1	3	4	1	1
0	3	1	2	2	1	3	1	1	1
1	3	1	3	2	1	3	1	1	1
1	3	1	1	2	1	3	2	2	1
0	3	1	1	2	1	3	3	1	3
0	4	1	1	2	1	3	1	1	1
1	1	3	2	2	1	3	1	1	1
1	3	1	1	2	1	3	2	1	1
0	3	2	2	2	1	3	2	1	1
0	1	2	3	2	1	3	2	2	2
0	3	1	2	2	1	3	1	1	1
0	3	1	3	2	1	3	1	1	1
0	4	3	3	2	1	3	1	1	1
0	4	1	3	2	1	3	1	1	1
0	3	3	3	2	1	3	1	1	1
0	4	1	3	2	1	3	1	1	1
0	3	1	2	2	1	3	4	1	1
1	4	1	3	2	1	3	1	1	1
1	1	1	1	2	1	3	1	1	1
0	4	2	2	2	1	3	1	1	1
0	4	1	3	2	1	3	1	1	1
0	4	3	1	2	1	3	1	1	1
0	4	2	2	2	1	3	1	2	1
1	3	1	1	2	1	3	1	1	1
1	4	1	2	2	1	3	1	1	1
1	4	2	1	2	1	3	1	1	1
1	3	1	2	2	1	3	1	1	1
0	4	2	1	2	1	3	1	1	1
0	1	2	2	2	1	3	2	1	1
0	2	2	3	3	1	3	4	1	1
0	3	2	2	3	1	3	1	1	1
1	2	1	1	3	1	3	1	1	1
1	3	1	1	3	1	3	1	1	1
1	3	1	1	3	1	3	2	1	1
0	2	1	1	3	1	3	1	1	1
0	2	1	2	3	1	3	1	1	1
1	3	1	1	3	1	3	5	3	2
1	2	1	1	3	1	3	3	1	1
1	3	1	1	3	1	3	1	1	1
1	1	1	1	3	1	3	4	1	1
0	3	1	2	3	1	3	1	1	1
0	1	1	1	3	1	3	1	1	1
0	3	2	2	3	1	3	1	1	1
0	2	2	1	3	1	3	2	1	3
1	3	1	1	3	1	3	2	1	1
1	3	1	1	3	1	3	1	1	1
1	2	1	1	3	1	3	3	1	1
1	2	1	2	3	1	3	3	1	1
0	3	1	1	3	1	3	1	1	1
0	4	3	3	3	1	3	1	1	1
1	1	1	1	3	1	3	2	2	3
1	1	1	1	3	1	3	1	1	1
1	1	1	1	3	1	3	1	1	1
0	4	3	3	3	1	3	1	1	1
1	3	1	1	3	1	3	1	1	1
1	2	1	1	3	1	3	1	1	1
1	3	1	1	3	1	3	2	1	1
0	4	1	2	3	1	3	1	4	4
1	3	2	3	1	2	3	2	1	1
0	3	1	3	1	2	3	1	1	1
0	4	1	2	1	2	3	1	1	1
0	4	1	3	1	2	3	1	1	1
1	3	1	2	1	2	3	2	1	1
1	3	1	2	1	2	3	1	1	1
1	2	1	1	1	2	3	2	1	1
1	1	1	1	1	2	3	2	1	1
0	3	1	1	1	2	3	2	2	2
0	3	2	3	2	2	3	1	1	1
1	3	1	1	2	2	3	2	2	2
1	3	1	3	2	2	3	3	1	2
0	4	3	3	2	2	3	1	1	1
0	4	3	1	2	2	3	2	1	1
0	2	1	1	2	2	3	2	1	1
0	3	1	3	2	2	3	1	1	1
1	4	2	2	2	2	3	1	1	1
1	2	1	1	2	2	3	3	1	1
0	3	3	3	2	2	3	1	1	1
1	4	3	1	2	2	3	2	2	5
1	4	3	3	2	2	3	1	1	1
0	4	3	3	2	2	3	1	1	1
0	3	1	2	2	2	3	1	1	1
0	3	1	1	3	2	3	1	1	1
0	3	2	1	3	2	3	1	1	1
1	2	1	1	3	2	3	1	1	1
1	1	1	1	3	2	3	1	1	4
1	2	1	1	3	2	3	1	1	1
0	2	1	1	3	2	3	1	1	1
0	1	1	1	3	2	3	2	1	1
0	1	1	1	3	2	3	1	1	1
0	3	2	2	3	2	3	1	2	2
1	2	1	1	3	2	3	1	1	1
0	3	2	1	3	2	3	2	1	2
0	3	2	1	3	2	3	1	1	1
0	3	2	1	3	2	3	3	3	1
0	3	2	3	3	2	3	2	1	3
1	3	1	2	3	2	3	2	1	1
0	4	1	2	3	2	3	3	2	2
0	2	1	2	1	2	3	1	1	1
1	2	2	3	2	2	3	3	1	2
1	1	1	1	2	2	3	2	1	2
1	4	1	1	2	2	3	3	1	3
0	4	3	3	2	2	3	1	1	1
0	4	2	2	2	2	3	1	1	1
0	3	1	1	3	2	3	1	1	1
1	1	1	2	3	2	3	2	2	2
1	2	1	1	3	2	3	5	1	5
1	1	1	1	3	2	3	4	1	1
1	3	1	1	3	2	3	1	1	1
1	2	3	3	3	2	3	1	1	1
1	2	1	2	1	3	3	1	1	1
0	2	1	1	1	3	3	2	1	1
1	3	1	1	1	3	3	1	2	1
1	3	1	1	2	3	3	1	1	1
0	3	1	1	2	3	3	1	1	1
0	2	1	1	2	3	3	1	1	1
0	4	1	1	2	3	3	1	1	1
1	1	2	1	2	3	3	1	1	1
0	4	2	3	2	3	3	1	1	1
1	3	1	1	2	3	3	1	1	1
1	3	1	1	2	3	3	1	1	1
1	3	1	1	2	3	3	3	1	1
1	3	1	1	2	3	3	1	2	2
1	2	1	2	2	3	3	2	1	2
0	3	2	3	3	3	3	1	1	1
0	3	1	1	3	3	3	1	1	1
0	3	2	1	3	3	3	1	2	2
1	2	1	1	3	3	3	1	1	1
1	3	1	1	3	3	3	1	1	1
1	3	1	2	3	3	3	1	1	1
1	3	1	1	3	3	3	1	1	1
1	2	1	1	3	3	3	1	1	1
1	3	1	1	3	3	3	2	1	1
1	4	3	3	3	3	3	1	1	1
0	2	1	1	3	3	3	3	1	1
0	3	2	2	3	3	3	4	1	2
1	3	1	1	3	3	3	2	1	1
0	3	1	1	3	3	3	1	1	1
